# Supplementary material for: Gastrointestinal Bleeding During Long-Term Left Ventricular Assist Device Support: External Validation of UTAH Bleeding Risk Score
Source: J Cardiovasc Dev Dis. 2025 Mar 19;12(3):105. doi: 10.3390/jcdd12030105 (PMC11943341; doi:10.3390/jcdd12030105)
Supplement: Supplementary file 1 [file jcdd-12-00105-s001.zip]

Archive with 1 entries (1 files):
- jcdd-3437495-supplementary.pdf
